# Supplementary material for: Physical Activity Patterns and Cardiometabolic Risk in Children and Adolescents with Obesity: A Cross-Sectional Study
Source: Diagnostics (Basel). 2026 Apr 14;16(8):1162. doi: 10.3390/diagnostics16081162 (PMC13115053; doi:10.3390/diagnostics16081162)
Supplement: Supplementary file 1 [file diagnostics-16-01162-s001.zip]

Archive with 1 entries (1 files):
- diagnostics-4217542-supplementary.pdf
